# Supplementary material for: Anti-Neuroinflammation Effect of Standardized Ethanol Extract of Leaves of Perilla frutescens var. acuta on Aβ-Induced Alzheimer’s Disease-like Mouse Model
Source: Pharmaceutics. 2025 Aug 12;17(8):1045. doi: 10.3390/pharmaceutics17081045 (PMC12389061; doi:10.3390/pharmaceutics17081045)
Supplement: Supplementary file 1 [file pharmaceutics-17-01045-s001.zip]

Archive with 1 entries (1 files):
- pharmaceutics-3775088 Supplemental figure .pdf
